# Supplementary material for: Disruption of the HER3-PI3K-mTOR oncogenic signaling axis and PD-1 blockade as a multimodal precision immunotherapy in head and neck cancer
Source: Nat Commun. 2021 Apr 22;12:2383. doi: 10.1038/s41467-021-22619-w (PMC8062674; doi:10.1038/s41467-021-22619-w)
Supplement: Supplementary file 3 — Supplementary Data 1 [file 41467_2021_22619_MOESM3_ESM.xlsx]

## Sheet: Sheet1
SiRNA	Zscore
BMPR1A	-2.68483
BMPR2	-2.12518
CSNK2A1	-2.08124
KIAA1811	-1.91845
PSKH2	-1.90533
EGFR	-1.78569
PTK2	-1.78379
KIAA2002	-1.777
SSTK	-1.75487
SMG1	-1.6847
DLG3	-1.667
FGFR2	-1.65625
ERBB3	-1.65277
CDKL5	-1.59651
DYRK4	-1.58007
RAGE	-1.57786
CDK6	-1.56079
MAPK11	-1.55889
SGKL	-1.53344
YES1	-1.51385
MAP3K3	-1.47386
GALK1	-1.47339
PIP5K3	-1.47165
PRKCH	-1.46691
TNK1	-1.46122
PFKFB1	-1.45047
PCTK3	-1.44383
AK2	-1.44178
TYRO3	-1.42929
INSRR	-1.4236
PKN3	-1.41696
PIK3CA	-1.40527
MARK3	-1.40321
PRKCN	-1.36386
ZAP70	-1.3607
KSR	-1.35959
MAP3K7	-1.34205
HIPK1	-1.33968
PRKAR2B	-1.32656
MAP4K2	-1.31644
KIT	-1.30791
PIK3R1	-1.30032
SNRK	-1.29985
RPS6KA4	-1.29938
IGF2R	-1.29321
SRMS	-1.291
DTYMK	-1.28547
PRKAR1A	-1.27946
CRK7	-1.27504
COMMD3	-1.27472
PAK6	-1.27029
COL4A3BP	-1.26982
CDADC1	-1.26381
PRKWNK1	-1.26255
PLK2	-1.25844
MAPK3	-1.24659
PIK3C2A	-1.24548
PRKAG3	-1.24437
NEK3	-1.24042
UCK1	-1.23458
GSG2	-1.22715
BRD2	-1.21798
PLK4	-1.21577
CSNK2B	-1.21403
PKM2	-1.21403
AIP1	-1.20929
NUP62	-1.20929
THNSL1	-1.20913
MAP3K5	-1.2085
PRKCL2	-1.19475
ROS1	-1.1859
PRKAG2	-1.17736
DYRK2	-1.16203
CALM3	-1.16156
BLK	-1.15934
STK39	-1.15571
LYK5	-1.1546
PAK3	-1.14322
SGK2	-1.13327
COASY	-1.13026
ADCK5	-1.12694
CPNE3	-1.12378
TK2	-1.12331
MAPK12	-1.11825
TRPM6	-1.11699
CLK1	-1.11699
KIAA1804	-1.11477
TTBK2	-1.11288
NAGK	-1.11051
RPS6KL1	-1.10988
ABL1	-1.10577
FLJ34389	-1.1045
PRKCQ	-1.10276
PRKD2	-1.10197
PAK1	-1.0996
CALM1	-1.09739
EPHA7	-1.09186
PTK2B	-1.08648
PIK3R4	-1.08601
DGKG	-1.08522
KSR2	-1.08427
CSNK1G2	-1.08206
IRAK1	-1.08174
SAST	-1.08079
CDK2	-1.08
MAPK8	-1.07574
SSTK	-1.06989
CSNK2A2	-1.06768
TRIB2	-1.06546
CDK5	-1.06531
PRKAA1	-1.06341
ANKK1	-1.06278
EIF2AK3	-1.0612
CDK5	-1.0593
NEK2	-1.05788
IRAK4	-1.05519
PTK7	-1.0544
MPP2	-1.05393
HIPK3	-1.04918
HUNK	-1.04903
CDKL4	-1.0476
STK11	-1.04539
MAP2K4	-1.04033
MAPKAPK3	-1.03812
CDC42BPA	-1.03702
RPS6KB1	-1.03686
PIP5KL1	-1.03338
DAPK2	-1.03306
AKT3	-1.02374
NEK7	-1.02358
STK10	-1.02263
NEK6	-1.01552
P101-PI3K	-1.0073
BCKDK	-0.990865
FN3KRP	-0.97917
BUB1B	-0.970635
LIMK2	-0.970635
GSK3B	-0.970003
EPHA6	-0.968264
LAK	-0.960994
ITPKA	-0.955304
FLT1	-0.955146
TESK2	-0.94029
EPHB2	-0.933494
WEE1	-0.932861
LMTK2	-0.927488
PDK1	-0.920376
MAST3	-0.920059
XYLB	-0.916424
PANK4	-0.914528
STK39	-0.906625
PGK2	-0.905203
RIPK1	-0.900461
GUCY2F	-0.898091
PRPS2	-0.898091
NME1	-0.897933
LIMK2	-0.896036
AURKC	-0.888292
PRKG1	-0.888134
GUCY2D	-0.87707
DGKH	-0.868378
TTK	-0.842458
MAP2K7	-0.835662
PIP5K2C	-0.835029
NEK8	-0.834713
PIK4CA	-0.834555
RET	-0.833133
MAP3K2	-0.832027
DGKB	-0.813377
GK	-0.813377
TSKS	-0.811006
STK23	-0.808319
DDR1	-0.805
NTRK1	-0.802946
JAK2	-0.801997
SRPK1	-0.801365
GUCY2C	-0.800575
TNIK	-0.797256
SYK	-0.795043
GRK1	-0.794569
TLK2	-0.792673
CDKL1	-0.791882
NYD-SP25	-0.791724
MPP3	-0.789037
MST1R	-0.788089
IRAK3	-0.78556
OSR1	-0.784296
GALK2	-0.779238
TJP2	-0.776868
PRKCE	-0.773865
PFKFB3	-0.773391
IPMK	-0.771494
MAP3K10	-0.765646
HIPK4	-0.765014
EPHB1	-0.763908
BMP2K	-0.759957
N4BP2	-0.75964
VRK2	-0.75885
GSK3A	-0.756321
MPP1	-0.756005
KCNH8	-0.753951
STK35	-0.751896
KALRN	-0.747787
PXK	-0.746997
FER	-0.744468
TRIO	-0.742255
ICK	-0.741465
EEF2K	-0.737356
PRKCZ	-0.735617
EFNA3	-0.734669
KDR	-0.729769
PRPF4B	-0.727715
TBK1	-0.727715
MGC8407	-0.723764
PRKACB	-0.723764
STK24	-0.720603
AKT2	-0.719496
PRPS1	-0.713648
PRKACG	-0.712542
C14ORF20	-0.710804
RIOK3	-0.710329
KCNH2	-0.710171
RPS6KA5	-0.707643
ARAF1	-0.705904
AURKA	-0.705588
MAP3K11	-0.703849
EFNA5	-0.695789
BUB1	-0.691522
STK29	-0.686306
PKMYT1	-0.678404
TRIB1	-0.678088
CALM2	-0.670975
PDGFRA	-0.668921
CAMK2D	-0.66576
MAP2K4	-0.658015
RELA	-0.657541
RIOK1	-0.654696
DLG2	-0.6528
ERN2	-0.651061
NME6	-0.650903
AK5	-0.650903
PRKACA	-0.641262
MUSK	-0.634308
CDK3	-0.629093
MAPK1	-0.615975
CSF1R	-0.615659
FRDA	-0.614394
MAP4K5	-0.61392
TOPK	-0.610285
MAP3K2	-0.59938
PFKFB2	-0.594322
NEK1	-0.588474
RPS6KC1	-0.586103
DKFZP434C131	-0.567454
PAK7	-0.565083
MARK4	-0.539163
ACVR1	-0.537899
PIK3C3	-0.535212
GRK7	-0.531893
KIAA0999	-0.520988
AKT1	-0.511347
FLJ23074	-0.510873
DAPK3	-0.510873
C7ORF2	-0.508818
PMVK	-0.507237
PHKB	-0.506921
AK1	-0.496648
MAPK14	-0.4908
PAK4	-0.486849
RP6-213H19.1	-0.481001
PRKCA	-0.480211
CAMKK1	-0.473257
MELK	-0.468358
BRAF	-0.4584
ATR	-0.45761
CHKB	-0.440225
PIK3C2G	-0.439751
HSMDPKIN	-0.4358
IKBKE	-0.434851
NEK5	-0.431848
C10ORF89	-0.424262
MAP2K6	-0.42363
STK3	-0.423156
EPHA1	-0.418414
PIM1	-0.407983
CSNK1A1L	-0.407351
URKL1	-0.401503
TRPM7	-0.387911
IKBKB	-0.381905
NEK4	-0.373845
BRDT	-0.372106
ILK	-0.369735
FLJ13052	-0.368629
SLK	-0.361201
ALS2CR7	-0.351718
MAP3K9	-0.35156
PFKP	-0.344448
JAK3	-0.343657
FLT3	-0.332752
DLG4	-0.331646
MET	-0.327537
CAMKIINALPHA	-0.319318
ACVR1B	-0.303829
ROR2	-0.298772
IHPK3	-0.296875
FGFRL1	-0.290869
RPS6KA6	-0.288657
DGKA	-0.285812
STK19	-0.283441
PRKAB1	-0.278067
PGK1	-0.26732
KHK	-0.264949
SBK1	-0.263685
EPHB4	-0.261314
HK1	-0.26084
DMPK	-0.258786
RNASEL	-0.252464
EPHB6	-0.248038
UMP-CMPK	-0.243455
MAPK13	-0.239346
PCK2	-0.239029
TP53RK	-0.238239
SRPK2	-0.233972
CHEK1	-0.22607
STK32C	-0.223699
BMPR1B	-0.221012
CDK11	-0.221012
PIK3CB	-0.217377
TAF1	-0.210897
PLK1	-0.198569
MAP3K15	-0.19446
PIK3C2B	-0.193828
MAP4K1	-0.190035
MAST2	-0.18956
CKS1B	-0.185451
GCK	-0.184503
KUB3	-0.176442
STK31	-0.175178
ACVR1C	-0.170753
ERK8	-0.16854
SIK2	-0.161112
ULK2	-0.157793
MAGI-3	-0.157793
LIMK1	-0.15558
EPHB3	-0.151155
NRK	-0.144201
DGKK	-0.144833
CDC2L1	-0.135034
CDKN1A	-0.132347
IKBKG	-0.1216
CRKL	-0.114962
NLK	-0.104056
CIT	-0.0986826
CIB2	-0.0985246
PHKG2	-0.0942573
EXOSC10	-0.0920446
UMPK	-0.086671
MYO3A	-0.0850905
GTF2H1	-0.0767139
AATK	-0.0721305
PDPK1	-0.0699178
ITPKB	-0.0688115
PINK1	-0.0667569
CDK10	-0.0654925
RYK	-0.0583803
ASK	-0.057274
MYLK	-0.0556935
RPS6KB2	-0.0477911
ZAK	-0.0438399
EPHA3	-0.0422594
ADP-GK	-0.040995
AK3	-0.0323024
C9ORF12	-0.0239258
LATS1	-0.0237678
INSR	-0.0217131
MAPK10	-0.0139688
EPHA8	-0.00938536
EPHA4	-0.00496001
ABL2	-0.00496001
MAPKAPK5	0.0121092
KIAA1639	0.014638
FRK	0.0209599
STK22D	0.0217501
FGFR4	0.0233306
NTRK2	0.024437
SPHK1	0.0287043
PHKA2	0.034394
PACSIN1	0.0355003
FYN	0.0422964
SPEG	0.0435608
PIK3CG	0.0451413
FGFR3	0.0498827
NME7	0.050831
STK38	0.057153
PAPSS2	0.0574691
PNKP	0.0576271
ETNK1	0.0664778
ROCK2	0.0750124
PRKCI	0.0843373
TTBK1	0.0865499
CDC42BPB	0.093346
BTK	0.100932
PFKL	0.105674
TAO1	0.11168
CAMK2G	0.115315
PTK9L	0.118476
CAMKK1	0.12053
ROCK1	0.122585
ALK	0.133174
PIP5K1A	0.13349
CDC7	0.142815
PTK6	0.146924
PIK4CB	0.153404
PDGFRB	0.156407
CHUK	0.162729
PFTK1	0.170948
MAP2K5	0.171106
CDC2	0.173793
KIAA1765	0.176795
PKLR	0.18454
ULK1	0.19023
TEX14	0.191652
STK38L	0.192758
MAPK4	0.199871
GRK5	0.20319
IGF1R	0.207299
NME4	0.209037
PFKFB4	0.211092
MAP2K3	0.226739
STK17B	0.230216
SNARK	0.247285
ADCK2	0.252185
NME3	0.255662
AURKB	0.265303
CKMT1B	0.267673
NUCKS	0.269096
IKBKAP	0.272415
CAMKK2	0.274627
PANK3	0.284268
NEK9	0.287113
HK3	0.289326
MAP3K8	0.289958
HRI	0.295332
STK32A	0.295806
PTK9	0.297386
PRKX	0.306237
CLK3	0.309398
CDK5R1	0.318249
NTRK3	0.326309
DYRK3	0.330893
PRKAG1	0.343536
RPS6KA1	0.346855
CDK4	0.349226
ATM	0.351597
PIK3CD	0.362502
ANKRD3	0.37404
PAPSS1	0.376885
CHEK2	0.388738
PKIA	0.397747
STK32B	0.40154
PANK1	0.409284
DGUOK	0.411497
PLK3	0.411497
RFP	0.414184
MASTL	0.417029
BMX	0.421138
PKIB	0.421454
MAP3K4	0.434256
MGC45428	0.435995
CAMK2B	0.436943
MGC42105	0.437733
FLJ23356	0.440736
MAPK7	0.441684
TGFBR3	0.448322
PDIK1L	0.453696
FLJ25006	0.458912
MATK	0.45986
CSNK1D	0.464917
EPHA5	0.478194
GNE	0.482303
PCTK2	0.482619
PHKG1	0.489573
STK25	0.494789
DCAMKL1	0.503481
CKMT2	0.510593
IRAK2	0.525608
LYN	0.527188
CAMK2A	0.535723
KIAA1811	0.536355
PRKCB1	0.539516
TYK2	0.542045
SGK	0.542203
CDKN1B	0.546628
PRKCD	0.547577
HCK	0.553425
DGKQ	0.555479
CDKL2	0.561327
AXL	0.567175
ACVRL1	0.567175
PIM2	0.575077
PRKCM	0.587405
FLJ32685	0.59262
STK36	0.59262
LOC340156	0.595781
MAST4	0.600681
UHMK1	0.603684
GOLGA5	0.606371
PRKAR2A	0.608583
PI4K2B	0.628339
LTK	0.652047
FLJ10761	0.652047
PAK2	0.65663
C9ORF96	0.65742
ULK4	0.674964
RIPK3	0.676386
FLT4	0.677808
PRKAR1B	0.679863
TRIB3	0.687607
MAK	0.692981
PRKCL1	0.702464
ARK5	0.704993
PIK3R2	0.705783
PSKH1	0.712579
CKB	0.71495
STK16	0.72064
TESK1	0.729332
MARK1	0.72949
CHKA	0.730597
MAPK6	0.730597
MAP4K4	0.731861
HAK	0.734548
TAF1L	0.735812
PDK2	0.736128
SPHK2	0.745137
BCR	0.746718
AAK1	0.747666
PIK3R3	0.755884
TEK	0.759994
JAK1	0.762522
PIP5K1B	0.76679
MARK2	0.771057
PRKWNK2	0.776273
GUK1	0.777695
FLJ23356	0.786704
CKS2	0.788916
CDKN2C	0.789074
RAF1	0.79271
LCK	0.793184
RPS6KA3	0.79429
DYRK1B	0.797925
GRK6	0.800296
MULK	0.803615
ERN1	0.80725
BRD3	0.809779
PDGFRL	0.810727
MAP3K6	0.810727
CASK	0.814836
GK2	0.821632
LMTK3	0.823529
HIPK2	0.824161
PIP5K1C	0.825584
STK17A	0.829219
TGFBR2	0.830167
PACE-1	0.830957
MAP2K2	0.832696
DDR2	0.833012
PIM3	0.834908
MVK	0.835225
TLK1	0.836173
CDC2L5	0.840914
AMHR2	0.845814
CSNK1A1	0.847078
EIF2AK4	0.847552
RIPK2	0.849133
VRK3	0.85261
NPR2	0.854506
MAP3K1	0.857984
MIDORI	0.859564
CARKL	0.864463
NME5	0.869205
FGR	0.877898
BAIAP1	0.878372
STK22D	0.892596
LRRK1	0.903818
DGKD	0.907611
MAP3K7IP1	0.907927
FRAP1	0.914565
PHKA1	0.929579
STK4	0.934163
RPS6KA2	0.940959
CAMK1G	0.946016
ACVR2B	0.946807
TNNI3K	0.951548
PANK2	0.953603
PIP5K2B	0.960557
MKNK1	0.963876
MAPK9	0.972569
MOS	0.986793
CDK7	0.987741
CERK	1.11513
CDKL3	1.11623
ITPK1	1.11829
PDK4	1.12319
CAMK4	1.13394
CDK9	1.13915
JIK	1.13978
PCK1	1.14168
LOC390226	1.14342
SRPK2	1.14848
DUSP21	1.16428
PRKAA2	1.16444
DAPK1	1.16555
CSNK1E	1.17076
PHKA1	1.1725
TEC	1.19494
ERBB2	1.19526
SRP72	1.19526
HSPB8	1.19747
ADCK1	1.19921
SNF1LK	1.20348
MAP3K13	1.2068
ITK	1.21422
CSK	1.21818
FN3K	1.2324
PRKCSH	1.23683
EFNA4	1.23983
CRIM1	1.25642
PASK	1.26923
PI4KII	1.27665
ILK-2	1.2795
MLCK	1.28234
IHPK1	1.28282
ITPKC	1.2855
CDKN1C	1.29341
MAP2K1	1.29688
MAPKAPK2	1.30257
FES	1.31285
AK3L1	1.31885
CDC2L2	1.31948
STK33	1.32596
NME2	1.34525
PYCS	1.34588
PRKDC	1.35283
MINK	1.35979
CSNK1G3	1.36927
FUK	1.38681
SCYL1	1.39187
PRKR	1.40451
STK22B	1.40704
MGC4796	1.40989
PRKY	1.41905
NEK11	1.42016
LRRK2	1.42838
IKBKAP	1.4377
LOC91461	1.4396
ROR1	1.44497
CDK5R2	1.44687
EPHA2	1.46726
CCRK	1.47058
RIOK2	1.47327
ALS2CR2	1.48354
GRK5	1.50867
CKM	1.51151
EFNB3	1.51531
MGC16169	1.51578
DCK	1.51926
GAK	1.52511
PRKCG	1.52653
MAP4K3	1.55466
SCAP1	1.55703
STK22C	1.56225
MKNK2	1.5692
MYLK2	1.5711
MAP3K12	1.57457
SRC	1.59275
CLK4	1.59623
CAMK1	1.60998
ADRBK1	1.61108
CDK8	1.61298
EPHA10	1.62547
FGFR1	1.63368
CAMK1D	1.64174
KIAA1361	1.67225
PRKG2	1.6958
ADRBK2	1.71318
WNK4	1.77482
TNK2	1.79821
ACVR2	1.82729
PDK3	1.85764
HUS1	1.88767
RBKS	1.89367
PDXK	1.92655
TGFBR1	1.97396
BRD4	1.99198
MERTK	1.9934
DLG1	2.05283
AK7	2.09582
PRKWNK3	2.19618
ADK	2.20819
PNCK	2.32704
MAP3K14	2.52555
HK2	2.54104
MGC4796	2.54151
DKFZP761P0423	2.59067
PFKM	2.59683
DUSTYPK	2.60552
VRK1	2.65768
CDKN2B	2.72532
ERBB4	2.73038
FASTK	2.79739
PRKAB2	2.95939
CSNK1G1	3.41852
DYRK1A	3.4966
