# Supplementary material for: Disruption of the HER3-PI3K-mTOR oncogenic signaling axis and PD-1 blockade as a multimodal precision immunotherapy in head and neck cancer
Source: Nat Commun. 2021 Apr 22;12:2383. doi: 10.1038/s41467-021-22619-w (PMC8062674; doi:10.1038/s41467-021-22619-w)
Supplement: Supplementary file 5 — Source Data [file 41467_2021_22619_MOESM5_ESM.xlsx]

## Sheet: Fig.1c
Fig. 1c
				MTOR	BMPR1A	PMPR2	CSNK2A1	KIAA1811	PSKH2	EGFR	PTK2	KIAA2002	SSTK	SMG1	DLG3	FGFR2	ERBB3	CDKL5	DYRK4	RAGE	CDK6	MAPK11	SGKL	YES1
		pS6	c	12820.5	11344.8	10020.1	8988.83	8698.86	9791.4	8804.5	8547.38	11143.2	11101.3	11113.7	10318.7	9195.83	13944	11263.1	11403.5	10840.3	10385.1	7863.79	10305.8	12401
		Densitometry analysis	si-c	11720.2	13298.7	10959.1	10590.9	10876.3	10082.9	9196.2	8564.33	11822	11821.1	11375.3	10807.3	10135.5	14187.1	11006.2	10795.5	12773.8	11528.6	9905.52	11158.6	12106.4
			si-1	1675.58	13659.6	9885.86	11991.7	12273	11194.1	9400.33	9894.05	8802.22	11786	8884.12	13576.6	9682.12	6762.42	12345.7	12878.7	11650.4	13768.4	11295.5	12211.8	7859.45
			si-2	849.941	12609.7	9599.45	12036.1	8876.33	10061	9451.91	10471.5	7171.85	11765.7	9532.97	13187.4	12137.1	5494.81	11927.4	13976.7	11500.9	14985.5	12282.8	11763.6	10199.8
			si-3	1004.94	10345	7323.98	9680.52	7979.96	8566.78	9612.5	9082.4	6292.54	11228.4	7736.22	6521.5	10873.5	4139.74	11069	13778.9	9459.57	14681.4	10966.5	10345.3	10468.1
		GAPDH	c	8842.81	9426.59	7835.71	8735.98	9522.03	7181.26	7492.91	9060.57	7730.18	10399.3	8935.96	8566.03	5864.79	6010.69	8380.1	6554.86	11187.1	12530	7764.23	11611.6	9012.4
		Densitometry analysis	si-c	11800.7	8449	8541.49	10106.5	10945.6	7919.13	8108.98	9812.69	8239.57	11221.6	8524.2	8259.74	7593.28	7335.18	7354.5	6499.33	11615.9	13815.8	7945.4	11954.5	10410
			si-1	10744.5	6586.91	6747.59	11022.9	11440.2	7666.26	7023.78	7149.57	7526.2	10246.6	8495.91	9724.88	6445.38	9084.12	5918.55	6656.98	10902.2	13557.2	7977.1	10930	11284.3
			si-2	10310.2	5487.33	5609.86	10790.6	10867.8	7652.64	5813.52	7624.98	6264.38	8385.62	7255.91	9735	5824.84	10477.1	7751.69	6184.33	9613.52	13181	7130.69	10343.7	11514.4
			si-3	8198.23	4640.08	4026.2	9658.33	10825.8	6741.07	5477.69	7479.15	5085.72	7473.38	6972.15	7516.98	5699.55	10755.5	6668.5	5796.86	8846.74	12056.5	5709.67	7841.79	9011.1
		ratio	c	1.44983	1.20349	1.27877	1.02894	0.913551	1.36347	1.17504	0.94336	1.44152	1.06751	1.2437	1.20461	1.56797	2.31986	1.34403	1.7397	0.969002	0.828819	1.01282	0.887545	1.37599
			si-c	0.993175	1.574	1.28304	1.04793	0.993671	1.27324	1.13408	0.872781	1.43478	1.05342	1.33447	1.30843	1.3348	1.93412	1.49653	1.66102	1.09968	0.834448	1.2467	0.933428	1.16296
			si-1	0.155947	2.07375	1.4651	1.08789	1.0728	1.46018	1.33836	1.38387	1.16954	1.15023	1.04569	1.39606	1.50218	0.744422	2.08594	1.93462	1.06863	1.01558	1.41599	1.11727	0.696494
			si-2	0.0824369	2.29797	1.71117	1.11542	0.816755	1.3147	1.62585	1.37331	1.14486	1.40308	1.31382	1.35464	2.08367	0.52446	1.53869	2.26002	1.19632	1.1369	1.72253	1.13728	0.885829
			si-3	0.12258	2.22949	1.81908	1.0023	0.737124	1.27083	1.75485	1.21436	1.2373	1.50245	1.10959	0.867568	1.90779	0.384896	1.65989	2.37696	1.06927	1.21771	1.92069	1.31925	1.16168
		pS6 expression ratio compared with si-c
				0.157018	1.31751	1.14189	1.03814	1.07963	1.14682	1.18013	1.58558	0.815135	1.09191	0.7836	1.06698	1.12539	0.384889	1.39385	1.16472	0.971761	1.21707	1.13579	1.19695	0.598898
				0.0830034	1.45996	1.33368	1.06441	0.821957	1.03257	1.43363	1.57349	0.797935	1.33193	0.984525	1.03532	1.56103	0.271163	1.02817	1.36063	1.08788	1.36246	1.38167	1.21839	0.761702
				0.123423	1.41645	1.41778	0.956454	0.741818	0.998112	1.54738	1.39137	0.862357	1.42627	0.83148	0.66306	1.42927	0.199003	1.10917	1.43103	0.972344	1.4593	1.54062	1.41334	0.998903
		Decrease of pS6 (c=1)
				-0.842982	0.317505	0.14189	0.0381356	0.0796285	0.146821	0.180129	0.585584	-0.184865	0.0919062	-0.2164	0.0669762	0.125394	-0.615111	0.393854	0.16472	-0.0282394	0.21707	0.135788	0.196955	-0.401102
				-0.916997	0.45996	0.333683	0.0644054	-0.178043	0.032568	0.433634	0.573492	-0.202065	0.331927	-0.0154749	0.0353177	0.561034	-0.728837	0.028172	0.360627	0.0878768	0.362459	0.381673	0.218387	-0.238298
				-0.876577	0.416452	0.417784	-0.0435462	-0.258182	-0.00188779	0.547378	0.391371	-0.137643	0.426267	-0.16852	-0.33694	0.429265	-0.800997	0.109165	0.431027	-0.0276563	0.459303	0.540622	0.413337	-0.00109731
		average
				-0.878852	0.397972	0.297786	0.0196649	-0.118865	0.0591672	0.387047	0.516816	-0.174858	0.283367	-0.133465	-0.0782152	0.371898	-0.714982	0.177064	0.318791	0.0106604	0.346277	0.352695	0.276226	-0.213499

## Sheet: Fig.1d
Fig. 1d
		TCGA database
		Overall Survival Kaplan-Meier Estimate												Fig.1d survival analysis
		Case ID	Status	Time (months)	Status	ERBB3_PY1289								OS	ERBB3 PY1289 z<-0.5	ERBB3 PY1289 z>0.5
		TCGA-BA-5153	deceased	57.88	1	-2.0619								57.88	1
		TCGA-CN-4742	deceased	13.04	1	-2.0217								13.04	1
		TCGA-CV-7238	censored	89.59	0	-1.4981								89.59	0
		TCGA-CV-7414	deceased	0.46	1	-1.4918								0.46	1
		TCGA-CN-4741	censored	73.55	0	-1.4681								73.55	0
		TCGA-CV-5436	deceased	19.19	1	-1.4146								19.19	1
		TCGA-IQ-7630	censored	15.93	0	-1.3851								15.93	0
		TCGA-CV-5434	deceased	108.87	1	-1.3346								108.87	1
		TCGA-CN-5360	censored	71.25	0	-1.2865								71.25	0
		TCGA-CN-5365	deceased	11.53	1	-1.2558								11.53	1
		TCGA-BA-5152	censored	42.31	0	-1.2502								42.31	0
		TCGA-BA-6869	censored	21.16	0	-1.2251								21.16	0
		TCGA-CQ-5334	deceased	4.24	1	-1.2234								4.24	1
		TCGA-CV-5979	censored	43.2	0	-1.2148								43.2	0
		TCGA-CN-6010	censored	50.03	0	-1.2006								50.03	0
		TCGA-BA-5559	deceased	68.43	1	-1.1969								68.43	1
		TCGA-CN-5374	deceased	56.9	1	-1.1443								56.9	1
		TCGA-CN-6994	censored	38.86	0	-1.1304								38.86	0
		TCGA-D6-6824	censored	2.53	0	-1.1271								2.53	0
		TCGA-CV-7104	deceased	12.91	1	-1.1231								12.91	1
		TCGA-CV-7243	censored	31.34	0	-1.0894								31.34	0
		TCGA-CN-6013	deceased	23.88	1	-1.052								23.88	1
		TCGA-CQ-5332	deceased	10.41	1	-1.0507								10.41	1
		TCGA-CN-5370	deceased	8.51	1	-1.0493								8.51	1
		TCGA-CV-7091	censored	111.07	0	-1.0466								111.07	0
		TCGA-CV-5430	censored	139.32	0	-1.0394								139.32	0
		TCGA-CV-6003	censored	54.7	0	-0.997								54.7	0
		TCGA-BA-5149	deceased	26.48	1	-0.9783								26.48	1
		TCGA-CQ-6229	censored	38.73	0	-0.9597								38.73	0
		TCGA-CQ-5327	censored	54.53	0	-0.9554								54.53	0
		TCGA-CV-7250	deceased	95.27	1	-0.9168								95.27	1
		TCGA-CN-4731	deceased	32.79	1	-0.9122								32.79	1
		TCGA-CV-6948	deceased	42.35	1	-0.907								42.35	1
		TCGA-CV-6934	deceased	2.14	1	-0.8976								2.14	1
		TCGA-D6-6825	censored	16.13	0	-0.8832								16.13	0
		TCGA-CQ-6228	deceased	14.98	1	-0.8758								14.98	1
		TCGA-CV-7407	deceased	35.51	1	-0.8757								35.51	1
		TCGA-CV-7425	deceased	56.44	1	-0.8658								56.44	1
		TCGA-CN-5367	deceased	11.56	1	-0.8615								11.56	1
		TCGA-D6-6826	deceased	11.43	1	-0.851								11.43	1
		TCGA-CN-5356	censored	46.29	0	-0.8458								46.29	0
		TCGA-CV-5966	deceased	17.9	1	-0.8437								17.9	1
		TCGA-CV-7435	deceased	153.75	1	-0.8299								153.75	1
		TCGA-CV-5977	censored	60.45	0	-0.8159								60.45	0
		TCGA-CN-6992	censored	35.02	0	-0.7999								35.02	0
		TCGA-CV-7255	deceased	2.1	1	-0.7526								2.1	1
		TCGA-CV-7235	censored	77.1	0	-0.7444								77.1	0
		TCGA-CQ-6218	censored	41.16	0	-0.7338								41.16	0
		TCGA-CV-5441	censored	94.81	0	-0.7255								94.81	0
		TCGA-CN-6022	deceased	9.23	1	-0.7092								9.23	1
		TCGA-CN-5355	censored	41.98	0	-0.7022								41.98	0
		TCGA-CV-6933	deceased	90.05	1	-0.6999								90.05	1
		TCGA-CN-6012	censored	47.96	0	-0.6963								47.96	0
		TCGA-CN-6995	deceased	3.68	1	-0.6857								3.68	1
		TCGA-CV-6935	deceased	9.69	1	-0.6857								9.69	1
		TCGA-CQ-5325	deceased	21.48	1	-0.6422								21.48	1
		TCGA-CQ-6220	deceased	32.36	1	-0.6279								32.36	1
		TCGA-CQ-5330	censored	62.32	0	-0.627								62.32	0
		TCGA-DQ-7591	censored	20.43	0	-0.619								20.43	0
		TCGA-CV-5444	censored	80.06	0	-0.6088								80.06	0
		TCGA-BA-5555	censored	17.08	0	-0.5602								17.08	0
		TCGA-BA-5151	censored	23.72	0	-0.5495								23.72	0
		TCGA-CN-6996	deceased	17.41	1	-0.5426								17.41	1
		TCGA-CV-7245	censored	26.18	0	-0.5096								26.18	0
		TCGA-CV-7178	deceased	71.16	1	-0.5073								71.16	1
		TCGA-CN-5366	deceased	11.83	1	-0.5018								11.83	1
		TCGA-CV-5973	censored	86.76	0	-0.4868								27.56		1
		TCGA-CV-7418	deceased	25.92	1	-0.4825								17.15		1
		TCGA-CN-5373	censored	52.04	0	-0.4713								55.81		0
		TCGA-CV-7416	deceased	25.07	1	-0.4657								2.92		1
		TCGA-D6-6827	censored	18.66	0	-0.4616								19.05		1
		TCGA-CV-7423	deceased	100.49	1	-0.4488								11.07		1
		TCGA-CV-7434	deceased	7.16	1	-0.4458								19.78		1
		TCGA-CV-7440	deceased	22.17	1	-0.4447								34.1		0
		TCGA-CV-7097	deceased	12.65	1	-0.4342								12.88		0
		TCGA-CV-7433	deceased	19.74	1	-0.4308								18.79		1
		TCGA-CV-5432	censored	129.11	0	-0.4281								23.82		0
		TCGA-CQ-6225	deceased	13.24	1	-0.4052								7.98		1
		TCGA-CN-6016	censored	47.4	0	-0.4001								14.82		1
		TCGA-CV-6954	deceased	65.77	1	-0.3929								62.39		0
		TCGA-CN-6989	deceased	32.19	1	-0.3867								28.32		1
		TCGA-CQ-5323	censored	48.16	0	-0.3843								5.26		1
		TCGA-CN-6988	censored	10.45	0	-0.3826								17.94		1
		TCGA-CN-4722	censored	48.72	0	-0.3811								15.08		1
		TCGA-CV-6939	deceased	21.88	1	-0.3745								47.93		1
		TCGA-CV-6941	deceased	11.24	1	-0.371								9.66		1
		TCGA-CV-7177	deceased	21.78	1	-0.3695								53.91		1
		TCGA-CV-7180	deceased	10.74	1	-0.3382								89.26		1
		TCGA-CV-6937	deceased	20.5	1	-0.3206								15.74		1
		TCGA-CN-5361	deceased	69.65	1	-0.3155								49.67		0
		TCGA-CN-6017	deceased	28.02	1	-0.3043								172.54		0
		TCGA-CN-6998	deceased	11.73	1	-0.302								16.26		1
		TCGA-CQ-7068	censored	43	0	-0.2963								34.33		0
		TCGA-CN-5358	deceased	8.57	1	-0.2909								15.18		1
		TCGA-CV-6940	deceased	26.41	1	-0.275								8.31		1
		TCGA-CV-7429	deceased	3.52	1	-0.273								18.96		1
		TCGA-D6-6517	censored	9.59	0	-0.2603								9		1
		TCGA-BB-4217	censored	6.14	0	-0.2591								56.64		0
		TCGA-CV-7427	deceased	156.37	1	-0.2464								57.42		1
		TCGA-CV-6433	censored	21.06	0	-0.245								4.14		1
		TCGA-CV-6938	deceased	4.73	1	-0.2377								8.41		1
		TCGA-BA-4078	deceased	9.07	1	-0.2351								12.48		1
		TCGA-BA-6871	deceased	3.55	1	-0.2272								14.49		0
		TCGA-CV-7446	deceased	35.91	1	-0.222								10.97		1
		TCGA-CV-7415	deceased	22.83	1	-0.2193								16.2		1
		TCGA-CV-7428	deceased	54.89	1	-0.1955								5.45		1
		TCGA-CV-5978	deceased	7.06	1	-0.1358								45.8		1
		TCGA-CV-7102	deceased	1.84	1	-0.1353								23.03		0
		TCGA-CV-7242	censored	35.97	0	-0.132								66.23		0
		TCGA-CQ-7065	censored	53.48	0	-0.1252								37.55		0
		TCGA-CV-5442	censored	76.45	0	-0.1178								6.73		1
		TCGA-CN-4730	censored	26.84	0	-0.1107								13.24		1
		TCGA-CV-7410	deceased	210.81	1	-0.1055								91.46		0
		TCGA-CV-7424	deceased	14.88	1	-0.1008								70.4		0
		TCGA-CV-6952	deceased	6.08	1	-0.0983								51.25		0
		TCGA-CN-4737	censored	20.53	0	-0.0915								4.66		1
		TCGA-CQ-5324	censored	52.33	0	-0.0835								20.47		0
		TCGA-CQ-5331	censored	45.96	0	-0.0729								4.96		1
		TCGA-BA-6873	censored	4.01	0	-0.0718								11.86		1
		TCGA-CV-6951	deceased	30.06	1	-0.0663								4.73		1
		TCGA-CN-5359	deceased	12.39	1	-0.0529								57.06		0
		TCGA-CV-5970	deceased	13.34	1	-0.0418								38.01		0
		TCGA-CV-6961	deceased	2.5	1	-0.0308
		TCGA-CV-5440	censored	107.42	0	-0.0189
		TCGA-CQ-6227	deceased	4.24	1	-0.0025
		TCGA-CX-7085	censored	10.55	0	-0.0017
		TCGA-CV-7568	deceased	30.45	1	0.0522
		TCGA-CV-7263	deceased	18.4	1	0.0843
		TCGA-CV-6956	deceased	7.13	1	0.0864
		TCGA-CN-6011	censored	30.65	0	0.0956
		TCGA-CV-7438	deceased	6.37	1	0.0997
		TCGA-CN-6023	censored	52.04	0	0.1337
		TCGA-CQ-6221	censored	32.85	0	0.1475
		TCGA-CV-7422	deceased	34.07	1	0.1572
		TCGA-CV-7432	deceased	84.43	1	0.1572
		TCGA-CX-7086	censored	18.82	0	0.1708
		TCGA-CV-7103	deceased	52.27	1	0.1745
		TCGA-CV-7248	deceased	17.12	1	0.1832
		TCGA-CV-7089	deceased	64.78	1	0.2084
		TCGA-CQ-6224	censored	56.54	0	0.2232
		TCGA-D6-6823	censored	23.03	0	0.2272
		TCGA-CV-7437	deceased	16.62	1	0.2444
		TCGA-CV-6441	deceased	9.59	1	0.2624
		TCGA-CV-7183	censored	130.78	0	0.3083
		TCGA-CN-4736	deceased	12.98	1	0.3428
		TCGA-CN-6997	deceased	32.46	1	0.3559
		TCGA-CV-7421	deceased	0.07	1	0.36
		TCGA-CN-4733	censored	52.1	0	0.3908
		TCGA-CV-6942	censored	140.67	0	0.3958
		TCGA-CV-6945	deceased	12.02	1	0.4001
		TCGA-CN-6021	deceased	9.07	1	0.4039
		TCGA-CN-4738	deceased	14.32	1	0.407
		TCGA-BA-6872	deceased	12.61	1	0.4149
		TCGA-D6-6516	censored	25.39	0	0.4296
		TCGA-CN-4734	censored	55.52	0	0.4665
		TCGA-CV-5976	censored	48.55	0	0.4717
		TCGA-CN-4740	deceased	27.56	1	0.5016
		TCGA-CV-5431	deceased	17.15	1	0.5079
		TCGA-CN-4723	censored	55.81	0	0.5154
		TCGA-CQ-5326	deceased	2.92	1	0.5339
		TCGA-CN-6018	deceased	19.05	1	0.5722
		TCGA-CN-6024	deceased	11.07	1	0.5772
		TCGA-CV-6943	deceased	19.78	1	0.5878
		TCGA-CN-6019	censored	34.1	0	0.6001
		TCGA-CN-4729	censored	12.88	0	0.6025
		TCGA-CV-7095	deceased	18.79	1	0.6238
		TCGA-BA-5556	censored	23.82	0	0.6263
		TCGA-CV-7099	deceased	7.98	1	0.6467
		TCGA-BA-6870	deceased	14.82	1	0.6695
		TCGA-CV-6436	censored	62.39	0	0.7124
		TCGA-CV-6960	deceased	28.32	1	0.7282
		TCGA-CV-7101	deceased	5.26	1	0.7343
		TCGA-CV-5439	deceased	17.94	1	0.7661
		TCGA-CV-6950	deceased	15.08	1	0.7996
		TCGA-CV-7254	deceased	47.93	1	0.8153
		TCGA-CV-7413	deceased	9.66	1	0.8279
		TCGA-CV-6953	deceased	53.91	1	0.8378
		TCGA-CV-7411	deceased	89.26	1	0.8535
		TCGA-CQ-6219	deceased	15.74	1	0.8711
		TCGA-CV-7261	censored	49.67	0	0.8751
		TCGA-CV-7090	censored	172.54	0	0.9197
		TCGA-CV-7430	deceased	16.26	1	0.9203
		TCGA-CX-7219	censored	34.33	0	0.9489
		TCGA-BA-4074	deceased	15.18	1	0.9851
		TCGA-CN-5363	deceased	8.31	1	1.0265
		TCGA-CV-7247	deceased	18.96	1	1.0803
		TCGA-CV-7100	deceased	9	1	1.0926
		TCGA-CN-4728	censored	56.64	0	1.1209
		TCGA-CV-7406	deceased	57.42	1	1.163
		TCGA-CV-6962	deceased	4.14	1	1.2045
		TCGA-CV-6959	deceased	8.41	1	1.2573
		TCGA-CN-5369	deceased	12.48	1	1.2651
		TCGA-IQ-7632	censored	14.49	0	1.272
		TCGA-CV-6955	deceased	10.97	1	1.2768
		TCGA-CN-5364	deceased	16.2	1	1.3055
		TCGA-CV-6936	deceased	5.45	1	1.4052
		TCGA-CN-4739	deceased	45.8	1	1.4274
		TCGA-CV-5971	censored	23.03	0	1.4352
		TCGA-CQ-6222	censored	66.23	0	1.4711
		TCGA-DQ-7592	censored	37.55	0	1.5426
		TCGA-CN-6020	deceased	6.73	1	1.6433
		TCGA-D6-6515	deceased	13.24	1	1.8388
		TCGA-CV-5443	censored	91.46	0	1.8971
		TCGA-CQ-5329	censored	70.4	0	1.9025
		TCGA-CN-4727	censored	51.25	0	2.0539
		TCGA-CN-4726	deceased	4.66	1	2.0771
		TCGA-BA-5557	censored	20.47	0	2.1341
		TCGA-CV-7252	deceased	4.96	1	2.4494
		TCGA-CV-7253	deceased	11.86	1	2.9763
		TCGA-CV-7236	deceased	4.73	1	2.9876
		TCGA-CN-4735	censored	57.06	0	3.0342
		TCGA-CN-4725	censored	38.01	0	5.8367

## Sheet: Fig.2a
Fig.2a

## Sheet: Fig.2b
Fig.2b

## Sheet: Fig.2c
Fig.2c

## Sheet: Fig.2d
Fig.2d

## Sheet: Fig.3a
Fig.3a

## Sheet: Fig.3b
Fig.3b
						diameters (um)
						Cal27 ctrl	Cal27 CDX-3379	Cal27 PIK3CA Ctrl	Cal27 PIK3CA CDX-3379
						69.19	58.41	162.4	103.63
						62.23	59.33	126.97	78.94
						131.32	58.41	67.37	69.06
						123.29	67.37	108	94.08
						59.18	64.18	84	101.78
						72.8	65.68	67.28	80.5
						97.63	64.08	104.05	87.82
						98.95	64.88	97.41	75.63
						74.44	64.18	64.65	62.02
						149.22	61.65	68.87	86.64
						61.12	50.8	74.67	86.43
						76.9	77.07	111.2	72
						70.95		111.2	72
						123.29		111.2	86.46
						66.44		89.73	86.46
						80.23		101.85	65.53
						186.57		71.2	63.52
						72.84		56.21	113.61
						81.2		82.4	102.4
						89.73		68	68.12

## Sheet: Fig.3c
Fig.3c

## Sheet: Fig.4a
Fig.4a
			days	Cal27 ctrl (tumor volume mm3)												Cal27 CDX-3379 (tumor volume mm3)
			1	159.36	158.76	132.096	73.728	126	132.096	80	113.4	113.4	178.538			157.115	100.92	139.425	111.392	207.36	156.325	102.344	80.0565	76.25	171.088
			3	210.686	181.803	152.979	83.4578	98.503	145.821	90.3479	137.602	122.728	231.574			157.593	98	133.851	139.516	91.8008	157.653	113.613	77.175	83.4929	87.0035
			5	247.799	215.6	189.584	132.618	351.31	144.869	144.15	235.872	135	185.679			126.852	86.2125	100.719	137.216	130.696	62.426	64.827	45.864	70.227	102.69
			8	177.823	258.479	310.436	288.007	183.724	380.517	405.156	209.952	179.828	146.349			67.5704	107.431	53.6195	38.5486	98.9321	64.2481	52.2312	83.7939	75.0965	51.466
			10	328.452	324.113	193.305	258.657	133.17	189.584	234.022	220.742	432.927	290.909			63.0245	97.468	71.6335	44.184	45.796	35.173	47.3339	65.8045	98.5616	59.3719
			12	296.445	267.967	340.415	298.053	132.397	455.212	164.498	426.359	215.6	482.726			91.7429	58.1978	37.2	62.7581	41.5811	48.5907	53.1906	31.6948	57.6579	56.5985
			15	319.936	279.942	140.151	487.085	486.784	565.379	120.656	621.638	377.983	336.137			36.5099	57.6113	26.5823	43.6968	37.9456	26.4917	50.4285	52.5529	99.4312	58.0426
			days	Cal27 PIK3CA ctrl (tumor volume mm3)												Cal27 PIK3CA CDX-3379 (tumor volume mm3)
			1	197.582	148.84	105.056	313.6	299.218	145.824	119.422	55.016	69.5835	105.875			86.4	243.089	136.8	207.831	290.207	138.915	166.464	203.456	123.872	87.5
			3	152.341	463.453	416.382	308.92	220.698	149.582	103.037	66.5243	72.5	77.7958			81.4374	309.488	130.636	238.297	179.56	153.947	320.177	138.281	116.861	90.4823
			5	190.44	493.056	471.371	333.894	233.438	190.125	215.136	132.618	167.706	166.093			153	414.05	369.8	191.558	159.36	278.843	238.206	199.584	176.621	98.3125
			8	181.486	200.9	286.904	339.737	226.34	486	437.398	564.724	218.132	239.845			201.469	306.903	515.432	279.971	338.25	293.281	215.546	349.045	197.232	115.317
			10	239.899	294.988	306.281	389.596	239.422	233.73	282.741	664.413	543.959	634.07			273.326	328.127	288.72	438.048	589.174	352.719	367.378	429.41	241.619	123.183
			12	419.528	185.474	806.055	563.72	329.439	341.138	428.857	661.137	402.243	473.947			305.601	119.144	349.287	487.085	446.611	509.107	308.8	526.328	294.261	542.414
			15	889.062	674.028	362.193	405.951	524.991	672.28	596.025	539.88	430.882	428.857			579.833	473.533	487.145	715.261	362.63	593.548	335.36	575.882	394.31	446.611
			days	Detroit 562 ctrl (tumor volume mm3)												Detroit 562 CDX-3379 (tumor volume mm3)
			1	189.489	147.498	86.5996	191.603	99.7906	107.682							139.332	69.9563	53.1849	101.009	246.656	284.74
			3	105.552	357.62	84.3479	81.7889	186.456	212.73							102.806	48.158	41.5202	97.1562	187.817	226.116
			5	265.764	224.8	212.062	445.855	96.286	76.204							104.691	40.9501	27.143	69.9563	169.059	281.081
			8	211.977	398.227	152.09	185.799	325.802	349.639							117.167	87.5423	64.3537	121.943	252.122	40.2527
			10	122.827	436.893	164.283	159.009	419.528	444.573							44.3059	148.309	147.251	66.1374	247.929	262.614
			12	276.67	467.911	527.966	486.618	194.494	195.242							60.7475	86.2125	214.97	94.1817	256.329	192.44
			15	548.593	601.957	281.129	511.167	234.422	265.943							357.177	97.0745	232.261	302.706	108.489	137.885
			17	436.494	560.127	247.144	256.685	628.257	699.687							107.019	205.585	413.777	152.244	249.982	545.434
			19	649.337	674.228	424.931	854.194	299.838	325.686							116.962	221.804	529.699	213.256	529.699	213.256
			22	879.924	837.199	587.134	951.692	260.604	462.85							306.782	858.399	468.561	300.59	222.552	317.421
			24	648.004	919.352	1199.06	899.961	191.587	530.824							555.404	489.381	513.632	995.437	277.647	441.453

[truncated: 24 more sheets: Fig.4c, Fig.5a, Fig.5b, Fig.5d, Fig 5e, Fig.5f, Fig.6a, Fig.6b, Fig.6c, Fig.6d, Fig.S1, Fig.S2a-d, Fig.S2e-h, Fig.S3, Fig.S4a, Fig.S4b, Fig.S4c, Fig.S5, Fig.S6, Fig.S7 …]
